# Supplementary material for: Fruit Bromelain-Derived Peptide Potentially Restrains the Attachment of SARS-CoV-2 Variants to hACE2: A Pharmacoinformatics Approach
Source: Molecules. 2022 Jan 1;27(1):260. doi: 10.3390/molecules27010260 (PMC8746556; doi:10.3390/molecules27010260)
Supplement: Supplementary file 1 [file molecules-27-00260-s001.zip]

Archive with 1 entries (1 files):
- molecules-1496184-supplementary.pdf
